# Supplementary material for: Surgery vs. Radiosurgery for Patients with Localized Metastatic Brain Disease: A Systematic Review with Meta-Analysis of Randomized Controlled Trials
Source: Cancers (Basel). 2023 Jul 26;15(15):3802. doi: 10.3390/cancers15153802 (PMC10417431; doi:10.3390/cancers15153802)
Supplement: Supplementary file 1 [file cancers-15-03802-s001.zip]

Archive with 3 entries (3 files):
- File S1. Search Strategy.pdf
- Table S1.pdf
- Table S2.pdf
